# Supplementary material for: Genome‐Wide Meta‐Analysis of Parkinson's Disease Associated Genetic Loci and Validation of Therapeutic Targets
Source: Brain Behav. 2025 Nov 17;15(11):e71087. doi: 10.1002/brb3.71087 (PMC12623845; doi:10.1002/brb3.71087)
Supplement: Supplementary file 1 — Supplementary Table: brb371087‐supp‐0001‐TableS1.xlsx [file BRB3-15-e71087-s001.xlsx]

## Sheet: Sheet2
Supplementary Table 1. PD-related phenotypic manifestations in gene knockout models
Gene	Model	Nervous system phenotypes	Other notable phenotypes	Reference (PMID)
GCLC	Targeted (Conditional-ready; No functional change)	Abnormal cingulate gyrus morphology	Elevated serum ALT/AST levels	17464988
GFPT1	Targeted (Conditional-ready)	1. Abnormal myelin morphology	Impaired grip strength	29905857, 32286306
		2. Reduced myelin thickness
		3. Disorganized neuromuscular junctions
